# Supplementary material for: Changes in proteome and protein carbonylation in potato (Solanum tuberosum L.) under single and combined abiotic stresses
Source: Sci Rep. 2025 Oct 28;15:37645. doi: 10.1038/s41598-025-21439-y (PMC12569099; doi:10.1038/s41598-025-21439-y)
Supplement: Supplementary file 1 — Supplementary Material 1 [file 41598_2025_21439_MOESM1_ESM.zip]

Archive with 4 entries (4 files):
- supplementary legends.docx
- Supplement 1.tif
- Supplement 2.tif
- Supplement 3.tif
